# Supplementary material for: Epigenetic patterns newly established after interspecific hybridization in natural populations of Solanum
Source: Ecol Evol. 2013 Sep 9;3(11):3764–79. doi: 10.1002/ece3.758 (PMC3810873; doi:10.1002/ece3.758)
Supplement: Supplementary file 6 [file ece30003-3764-SD6.txt]

Gower dissimilarity coefficient
0.000.130.250.380.50
 GV02/1 
 GV02/2 
 GV02/3 
 GV12/1 
 GV12/2 
 GV12/3 
 GV04/1 
 GV04/2 
 GV05/1 
 GV05/2 
 GV04/3 
 NN1 
 NN2 
 NN3 
 NN4 
 4572/4 
 GV09A/1 
 GV09A/2 
 GV09B/1 
 GV09B/2 
 GV09B/3 
 GV11 
 GV08/1 
 GV08/2 
 GV08/3 
 GV08/4 
 GV09 
 4549/1 
 4549/3 
 4552/3 
 4552/6 
 4548/1 
 4548/2 
 4548/3 
 4583/6 
 4549/2 
 4505/1 
 4505/3 
 4505/2 
 4552/2 
 4544/1 
 4544/2 
 4574/1 
 4574/3 
 GV07/1 
 GV07/2 
 GV07/3 
 GV07/4 
 GV07/5 
 GV07/6 
 4631/4 
 4631/6 
 4631/7 
 4631/5 
 5902/4 
 5902/1 
 5902/3 
Solanum x rechei
Solanum kurtzianum
Solanum microdontum
(a)
Fig. S1 Cluster analysesof Solanumkurtzianum, Solanummicrodontumand Solanumxrechei
based on morphological (a),AFLP (b) and MSAP (c) data. For the AFLP and MSAP dendrograms
bootstrap valuesare shown above the branches. GV09B1 
 GV09B2 
 GV09B3 
 GV09A2 
 GV09A1 
 GV09A3 
 GV081 
 GV082 
 GV083 
 GV091 
 GV084 
 CM2R 
 GV041 
 GV042 
 GV043 
 GV051 
 GV052 
 NN1 
 NN2 
 NN3 
 NN4 
 CM4R 
 CM8R 
 4583/6 
 GV021 
 GV023 
 GV022 
 GV121 
 GV122 
 GV123 
 GV11 
 4574/1 
 4574/3 
 CG3 
 CG1 
 CG2 
 CM5A
 CM5B 
 CM6A
 CM6B 
 CM7 
Dice Coefficient
0.40 0.55 0.70 0.85 1.00
 LR1 
 LR21 
 LR23 
 LR32 
 LR33 
 LR31 
 LR22 
 CM1R 
 4548/2 
 4548/1 
 4548/3 
 4549/1 
 4549/2 
 4544/1 
 4552/2 
 4552/6 
 4552/3 
 4549/3 
 4544/2 
 4505/1 
 4505/2 
 4505/3 
 GV071 
 GV072 
 GV073 
 GV074 
 GV075 
 GV076 
 CM1M 
 CM3M 
 CM2M 
 CM4M 
 4631/8 
 4631/5 
 5902/4 
 4631/4 
 4631/6 
 4631/7 
 5902/1 
 5902/3 
Solanum x rechei
Solanum kurtzianum
Solanum microdontum
100
100
83
98
100
96
82
100
100
100
100
100
100
42
55
82
100
77
84
78
97
100
84
100
80
75
100
100
82
100
91
100
81
100
90
(b)44
68
85
83
48
75
53
100
99
100
100
83
100
94
88
100
 4544/1 
 4544/2 
 4548/1 
 4548/2 
 4548/3 
 4552/2 
 4552/3 
 4552/6 
 4549/1 
 4549/2 
 4549/3 
 4505/1 
 4505/2 
 4505/3 
 LR1 
 LR21 
 LR23 
 LR22 
 LR31 
 LR32 
 LR33 
 CG1 
 CG3 
 CG2 
 CM5A
 CM7K 
 CM5B 
 CM6A
 CM6B 
 CM1R 
 GV041 
 GV042 
 GV043 
 GV051 
 GV052 
 NN1 
 NN2 
 NN3 
 NN4 
 CM2R 
 CM4R 
Dice Coefficient
0.40 0.55 0.70 0.85 1.00
 CM8R 
 GV081 
 GV082 
 GV083 
 GV084 
 GV09 
 GV09A1 
 GV09A2 
 GV09A3 
 GV09B2 
 GV09B3 
 GV09B1 
 GV11 
 GV122 
 GV123 
 GV021 
 GV022 
 GV023 
 GV071 
 GV072 
 GV073 
 GV074 
 GV075 
 GV076 
 CM1M 
 CM2M 
 CM3M 
 CM4M 
 4631/4 
 4631/6 
 4631/8 
 4631/5 
 4631/7 
 5902/4 
 5902/1 
 5902/3 
Solanum xrechei
Solanum kurtzianum
Solanum microdontum
50
35
63
100
93
100
100
87
95
100
100
82
66
44
24
55
(c)
