# Supplementary material for: Epigenetic patterns newly established after interspecific hybridization in natural populations of Solanum
Source: Ecol Evol. 2013 Sep 9;3(11):3764–79. doi: 10.1002/ece3.758 (PMC3810873; doi:10.1002/ece3.758)
Supplement: Supplementary file 7 [file ece30003-3764-SD7.txt]

Fig. S2 Flower phenotypesof Solanumxrechei individuals. (a),(b),(c) and (d),normal flowersfrom
populations GV02, GV04, GV05 and GV12, respectively. From (e) to (g), flowers from population
GV08. (e),flower with rudimentarystamensand dissected petals. (f),flower with dissected and extra
number of petals and twisted style. (g), flower with extra number of carpels. (h), inflorescence with
aborted flowers from population GV11. (i) and (j), flowers from population GV09. (i), flower with
partiallyexpanded petals and carpelloid stamens. (j),bottomview of the same flower from(I)showing
the oversized and asymmetric calyxthat hindersnormal anthesis. (k) and (l), flowersfrompopulations
NN and CMR that resemble normal flowers, but with small and greenish stamens.
(a)                                (b)                                    (c)                                   (d)
(e)                                  (f)                                   (g)                      (h)
(i)                              (j)                                (k)                                   (l)
