# Supplementary material for: Epigenetic patterns newly established after interspecific hybridization in natural populations of Solanum
Source: Ecol Evol. 2013 Sep 9;3(11):3764–79. doi: 10.1002/ece3.758 (PMC3810873; doi:10.1002/ece3.758)
Supplement: Supplementary file 8 [file ece30003-3764-SD8.txt]

0
50
100
150
200
250
300
S.x rechei S.microdontum S.kurtzianum
Total number of 
MSAP fragments
Fragments per 
individual
0
100
200
300
400
500
600
S.x rechei S.microdontum S.kurtzianum
Total number of 
AFLP fragments
Fragments per 
individual
a                  a                  a
a                 ab                 b
(a)
(b)
Fig. S3 Total numberof fragmentsper species and mean numberof fragmentsperindividual obtained
by AFLP(a)and MSAP(b) techniques. Different lettersindicatestatistically significant difference at
P<0.01.
 
