# Supplementary material for: Epigenetic patterns newly established after interspecific hybridization in natural populations of Solanum
Source: Ecol Evol. 2013 Sep 9;3(11):3764–79. doi: 10.1002/ece3.758 (PMC3810873; doi:10.1002/ece3.758)
Supplement: Supplementary file 9 [file ece30003-3764-SD9.txt]

0
0,2
0,4
0,6
0,8
1
1,2
2 3 4 5 6
S
im
il
a
ri
ty
c
o
e
ff
.
K
AFLP
0
50
100
150
200
250
300
350
400
2 3 4 5
D
e
lt
a
K
K
AFLP
0
0,2
0,4
0,6
0,8
1
1,2
2 3 4 5 6
S
im
m
il
a
ri
ty
c
o
e
ff
.
K
MSAP
0
10
20
30
40
50
60
70
80
90
2 3 4 5
D
e
lt
a
K
K
MSAP
Fig. S4 Similarity coefficients and Delta K values for AFLPand MSAPdatasets.
