# Supplementary material for: Epigenetic patterns newly established after interspecific hybridization in natural populations of Solanum
Source: Ecol Evol. 2013 Sep 9;3(11):3764–79. doi: 10.1002/ece3.758 (PMC3810873; doi:10.1002/ece3.758)
Supplement: Supplementary file 10 [file ece30003-3764-SD10.txt]

0
0,05
0,1
0,15
0,2
0,25
0,3
0,35
0,4
0,45
-2 -1 0 1 2 3 4 5
F
s
t
log10(PO)
Fig. S5 Scan toidentifyepiloci subject to selection using BayeScan. Each dot corresponds to an
MSAP locus. F  is plotted against the log  of the posterior odds (PO),which providesevidence
ST 10
whether the locus is subject to selection or not.Arrows on the x axis from leftto right show the
minimum threshold for strong, verystrong, and decisive evidence for selection on Jeffreys' scale.
